# Supplementary material for: BRG1 Loss Is Frequent in Lung Cancer and Transforms Lung Epithelial Cells via Transcriptional and Epigenetic Reprograming
Source: Cancers (Basel). 2025 Sep 22;17(18):3092. doi: 10.3390/cancers17183092 (PMC12468026; doi:10.3390/cancers17183092)
Supplement: Supplementary file 1 [file cancers-17-03092-s001.zip]

Archive with 2 entries (2 files):
- cancers-3797039-supplementary(final).pdf
- Supplementary File S1.pdf
